# Supplementary material for: Transcriptomic Signature of the Simulated Microgravity Response in Caenorhabditis elegans and Comparison to Spaceflight Experiments
Source: Cells. 2023 Jan 10;12(2):270. doi: 10.3390/cells12020270 (PMC9856674; doi:10.3390/cells12020270)
Supplement: Supplementary file 1 [file cells-12-00270-s001.zip › TableS1.xlsx]

## Sheet: Sheet1
Condition	Replicate	Number of Reads	Mapped Reads	% Mapped
Ground control	1	35703104	26430476	0.74
Ground control	2	36498577	34067194	0.933
Ground control	3	38114262	34816914	0.913
Simulated Microgravity	1	36609837	34778919	0.95
Simulated Microgravity	2	38022498	35674325	0.938
Simulated Microgravity	3	33984356	30739882	0.905
Ground Return 4 days	1	34057603	32389466	0.951
Ground Return 4 days	2	31267405	29978675	0.959
Ground Return 4 days	3	32195971	30957010	0.962
Ground Return 8 days	1	29065106	27415118	0.943
Ground Return 8 days	2	37456504	35881854	0.958
Ground Return 8 days	3	41947466	39406826	0.939
Ground Return 12 days	1	38369937	35237440	0.918
Ground Return 12 days	2	42105612	39928075	0.948
Ground Return 12 days	3	37367549	34802984	0.913
