# Supplementary material for: Transcriptomic Signature of the Simulated Microgravity Response in Caenorhabditis elegans and Comparison to Spaceflight Experiments
Source: Cells. 2023 Jan 10;12(2):270. doi: 10.3390/cells12020270 (PMC9856674; doi:10.3390/cells12020270)
Supplement: Supplementary file 1 [file cells-12-00270-s001.zip › TableS2.xlsx]

## Sheet: Downregulated
MG_Down	MGR1GC_Down	MGR1GCR2GC_Down	MGR1GCR2GCR3GC_Down	MGR2GC_Down	MGR1GCR3GC_Down	MGR3GC_Down	R1GC_Down	R1GCR2GC_Down	R1GCR3GC_Down	R2GC_Down	R3GC_Down
spp-17	nas-30	Y65B4BR.1	M7.9	F36F2.2	R07B7.12	mltn-5	col-45	lpr-1	hpo-2	lin-44	clec-98
R06A10.1,R06A10.5	nlp-12	col-47		clec-97			T06A4.1	W03F11.5	K07H8.8	ugt-25	ZK1025.4
Y47G6A.33	acdh-1	T06A4.3		F36D1.23			ZC123.1	Y74C10AR.2	Y7A5A.22	C01H6.4	F35E8.2
ttr-58	F32H2.8	Y95B8A.2		K02A11.4			ZK993.2	Y54E10A.17	Y62H9A.10	ZC434.9	C08E8.3
ins-18	Y52B11A.12	spp-23		D2062.6			Y73E7A.8	cuti-1		F59C6.16	srx-92
flp-22	C54C8.4	W03D8.10		ins-11			Y71G12B.42	col-60		F59C6.14	C25E10.17
F30A10.11	ZK1053.3	col-48		gur-4			C30F8.3	C01H6.8		clec-94
clec-92	ZC328.5	col-49		R05H10.1			K08C9.5	T02E1.8		fbxa-216
scrm-6	F49D11.6	W05F2.8		K05F6.10			F33E2.4	B0205.14		F17B5.1
T09E11.11	flp-33	col-51		C40H1.7			C49A1.1	clec-95		F17B5.8
C54C8.12	aat-7	R12E2.14		T26G10.5			osr-1	bah-1		C01A2.2
nlp-39	Y110A2AL.2	col-54		C15H7.4			hsp-12.1	R06C1.4		gpdh-1
T20F5.4	dos-2	T05E7.1		C18H7.1			oac-34	Y47G6A.15		ptr-23
linc-39	gur-5	col-58		C35B1.7			K08C9.8	Y47G6A.19		ZK909.3
F18C12.4	T01B7.13	D2092.8		Y51H4A.24			clec-106	fkb-5		W01B11.6
M04C7.3	E04D5.4	C15A11.7		ugt-14			clec-43	C04F1.1		ftn-2
F32H2.11	col-80	F27D4.4		F14F9.8			K02F6.4	F55H12.4		F59A3.7
K07A1.3	bli-1	F55H12.2		K06A4.8			C17F4.3	clec-108		lbp-6
T06G6.12	F54D5.17	F15H9.7		F57B1.6			K07E1.1	Y105E8A.13		col-62
ZK849.6	F57G9.6	T06G6.6		D1086.12			M03A1.8	clec-10		H32K16.2
B0432.14	bcmo-1	Y48G10A.6		T26H5.14			F26G1.10	K12H6.9		M04C9.1
T10D4.1	Y81G3A.4	Y71A12B.8		ins-35			F35C11.7	ZK355.8		F35C12.3
K07D4.9	F01D5.6	fipr-22		C53A3.2			F49E12.12	B0454.5		maf-1,mgl-2
F59A6.10	C38C6.3	fipr-24		C35A5.3			acs-7	F56D3.1		ins-36
C27D6.1	oac-30	mtd-1		lon-3			ZK970.7	mlt-7		bath-47
msp-49	math-6	Y65B4BL.6		C08E8.10			cut-4	C17C3.3		C08E3.1
ins-12	C27D9.2	grl-16		K09C4.5			cut-1	dpy-2		math-26
T25E4.1	col-20	col-46		R08B4.4			col-84	C15F1.1		F36H5.14,math-3
col-74	ZK84.5	Y51F10.7		Y13C8A.2			Y38E10A.28	C30G12.2		math-40
T19D12.3	chil-17	K09H9.8		ZC449.4			ptr-18	wrt-1		math-39
F49E12.10	chil-15	K09H9.5					bkip-1	glna-2		math-15
arrd-5	sra-6	poml-3					K10H10.10	C34C6.3		math-14
col-79	Y53C12B.7	R12E2.15					Y53F4B.27	C06C3.9		math-10
C09G5.13	C33B4.2	R12E2.7					Y51H7C.13	pho-11		math-24
F44E5.5	sre-31	pat-10					math-5	Y57A10A.23		math-22
Y46G5A.34	Y48G9A.6	F48C1.8					K12H6.4	nspe-5		math-20
clec-117	F59B2.12	dpy-5					C17F4.12	hhat-1		math-35
F46F5.6	fbxa-58	B0207.10					F12E12.11	col-40		btb-17
K02E7.10	Y55B1AR.3	K10D3.6					F26G1.9	lin-42		nhr-16
Y110A2AL.9	grl-22	col-61					F11G11.13	C13A10.1		ggr-3
T05C1.2	C05B5.17	F52A8.3					srx-114	bath-26		T14B4.5
F12A10.7	Y70G10A.2	K04G2.7					F18C5.5	fbxa-166		F41G3.18
F55C12.6	W05B2.3	col-63					E04F6.15	col-72		F32A5.2
B0034.4	bus-2	F10D11.6					npax-1	F41C3.11		C08H9.15
C30B5.6,mks-2	F56D6.13	fip-6					nas-23	F55C12.4		F27E5.9
F41G3.21	asp-9	fipr-26					ZK1290.11	dpy-10		ZK666.15
T05H10.3	Y73B6BL.37	F30A10.2					F10B5.3	wrt-10		C06A1.2
cut-3	C28C12.3	K07A1.6					ZK938.3	cutl-15		F07A11.5
T22C8.6	mltn-12	dhs-4					F27E5.5	kin-15		Y46G5A.29
T01B7.8	acc-2	ZC434.10					F59B10.5	R09D1.4		dct-18
ZK1307.3	C43F9.11	ZC434.3					col-85	cyp-13A2		F42G4.5
tts-2	ZK593.3	B0205.13					lips-9	cyp-13A6		fbxa-164
ZK971.1	scl-1	B0205.4					F01D5.10	nspe-2		ZC204.12
F44E5.4	Y38H8A.1	clec-99					gst-27	gst-26		math-4
Y46G5A.39	F55B11.3	ZK1025.3					gst-35	C29F9.6		ZK250.13
flp-24	F38C2.4	col-65					col-88	C29F9.2		B0281.6
Y71H2B.1	clec-172	ins-33					dac-1	ttr-7		F14D2.19
F56F11.1	R05C11.2	sqt-2					Y82E9BL.19	cyn-6		pho-1
C45G9.13	Y73F8A.14	lips-7					H19M22.3	cpt-3		drn-1
T07E3.2	lipl-5	sdz-24					ceh-23	Y54F10AM.6		C25H3.10
Y41C4A.6	ptr-16	F46F5.15					grl-25	lips-3		C44B7.7
pqn-84	F16B3.2	F45D11.1					C40H1.9	R05H11.2		dhs-7
Y37D8A.8	F52F10.2	math-34					Y47D3B.1	flp-23		aqp-1
dos-3	F36H9.2	poml-4					fbxa-92	C40H1.2		nhx-2
Y22D7AR.10	F35F10.4	nhx-6					clec-157	C05B5.11		ZK669.2
nlp-10	C17B7.2	decr-1.1					C06E8.5	Y37D8A.3		B0457.2
C45G9.12	T20D4.13	ins-31					T21D11.1	T19C3.3		C07H4.1
clec-158	C02G6.2	linc-68					K12H4.7	pbo-1		F42A8.1
col-8	C13A2.1	dao-2					fipr-17	cutl-19		kin-16
F44B9.10	str-41	F41C3.2					bli-5	abu-13		chil-22
ZC21.8	smk-1	F41C3.1					F18F11.4	F44E2.4		ZK1307.2
flp-15	grd-5	gst-9					col-102	T07A5.1		C07E3.3
col-108	acd-4	F10C1.8					dml-1	Y48A6B.7		ttr-18
F28F9.3	H14N18.2	K05F1.1					F56D6.9	T03F6.10		clec-8
C35B1.4	sri-23	B0034.1					F58F9.8	Y77E11A.14		cpg-7
msp-57	F44A2.7	rol-8					D2024.16	K08D12.6		gst-29
Y59E9AL.3	C50H2.7	ZK1290.1					F13B6.1	prmt-6		gst-39
msp-113	F25D1.3	lips-17					W01B6.15	ilys-3		klo-2
msp-65	C45B11.7	ZK669.3					F01G10.10	Y69A2AL.2		Y53G8AR.7
linc-135	T16G1.2	rol-6					clec-184	F56D6.17		cyp-25A1
nspd-2	lurp-4	T26C5.2					dod-17	col-33		lon-1
msp-36	F53C11.9	cyp-13A7					scl-9	F15E6.3		Y42G9A.3
K08F4.12	srw-145	F26C11.1					Y45F10D.16	bus-4		T07E3.4
cutl-27	clec-227	C14A4.9					LLC1.2	Y4C6B.4		mls-1
Y54G2A.24	cth-1	col-39					C30H6.5	clec-180		ttr-32
Y67D8B.4	clec-233	W02B12.1					grl-19	Y42H9AR.5		M01A8.1
ZK185.4	nhr-127	rol-1					C23H5.11	F58G6.9		fozi-1
nspd-3	grd-2	E01G4.6					grl-20	Y57G11A.4		K01B6.3
msp-51	Y32G9B.1	K10H10.4					cpg-9	Y105C5A.1272		twk-48
grsp-3	C17B7.10	tag-297					F09D12.2	cdh-10		K03H1.10
T14A8.2	T22F3.10	cdh-7					W03D2.9	C35B1.5		Y43F4A.1
mec-17	col-139	R05H10.7					Y4C6A.68	H06H21.8		T03F6.4
K07H8.7	K03B4.9	Y53F4B.23					col-114	Y9C9A.16		nhr-80
hsp-12.6	Y57E12AR.1	T01D1.3					Y40C5A.3	C06E7.88,spe-27		best-17
C28D4.8	F07C4.12	mlt-8					dhs-31	H04M03.12		T17H7.7
R09E10.13	W02D7.8	C08E3.13					dpy-20	ugt-19		fbxa-29
nlp-17	bus-1	ZC239.15					lips-6	acp-6		ZC47.8
C08F11.12	F15H10.8	C17F4.7					col-129	F33D4.6		fbxa-7
F02H6.6	lact-8	col-71					thn-8	F57H12.6		nhr-121
clec-190	cutl-18	F12E12.6					K08E7.8	C27B7.9		mec-12
nas-6	col-160	T05C1.3					F55G11.1	Y11D7A.5		C34C12.7
R09E12.9	F40G12.4	F26G1.5					oac-56	Y11D7A.9		C54C6.7
T21H3.1	F47B8.5	col-17					F55B11.1	wrt-3		ugt-62
cnc-11	ZC412.4	col-73					gcy-27	W01B6.8,col-2		F26A1.9
comt-3	cyp-34A1	dct-5					cyp-33C1	F01G10.9		C23G10.6
cyp-35A5	his-2	bli-2					cyp-33C2	Y62E10A.19		B0361.9
C49G7.3	fbxa-142	F10C1.9					nstp-8	Y105C5A.1270		C48B4.1
glb-5	F26D2.16	R12C12.10					cyp-35B2	ZK6.8		best-5
srh-76	W06G6.10,W06G6.9	spp-11					oac-24	C38C3.10		R10E11.5
T05H4.7	K02E2.8	col-36					K12B6.11	F16B4.4		tba-7
F25E5.7	F09E10.1	M110.10					lmd-5	C36C5.5		acs-5
F07C4.6	nlp-1	col-77					F07G11.1	F35F10.1		cutl-24
C26F1.1	Y23B4A.2	col-38					F10G2.10	C04E12.4		T21D12.12
D1014.7	spp-6	F46C5.1					C54F6.5	nlp-31		K11H12.7
C16D9.9	C33D3.3	W07A12.8					C54F6.3	Y60C6A.1		Y54G2A.7,clec-82
R04B5.6	nspc-10	H32K21.1					F26D11.2	C35A11.2		F28E10.1
R13H4.2	F54B11.11	chil-23					clec-218	fkb-3		C49A9.5
sulp-5	F54B11.10	T19H5.6					C25E10.4	C13A2.3		C49A9.3,C49A9.4
F57F5.1	ZK662.6	glt-5					F21C10.13	F18E3.11		F58F9.4
C27A7.8	F23A7.4	cyp-13A8					C35A5.5	D1014.5		C01B10.11
F56H9.2	npax-2	chil-2					F28H7.2	ZC196.2		H20E11.1
dsl-7	K10C2.12	ram-2					F32D8.3	F21C10.11		aagr-1
K02E11.5	F14B8.4	T24F1.5					K10D6.3	F21C10.17		T01B11.1
ssp-33	spp-3	sqt-1					F55C10.4	F32D8.15		cyp-33E3
nhr-246	spp-4	Y6D1A.2					grl-3	T03F7.7		F58G6.3
F11A5.3	spp-5	chil-28					tag-140	nhr-68		ent-4
Y6G8.16	dpy-6	nspe-1					nas-21	col-158		T04B2.3
clec-48	nspc-1	F35C5.12					VC27A7L.1	nhr-208		gst-4
srw-82	flp-20	gst-20					ZK863.10	F23H12.5		ugt-43
grsp-1	F47B10.5	F01D5.3					C54D10.9	F45D3.2		ugt-44
Y113G7A.16	nas-10	gst-28					nas-24	F14D7.6		cal-4
flp-34	nspc-14	far-8					D1086.3	T26H5.9		efn-2
comt-4	K08H2.7	Y82E9BL.12					F57A10.2	F36G9.3		lgc-43
F36F12.1	cyp-14A4	C39B5.5					C06C6.8	Y51A2D.21		R09H10.2
C04E12.10		C39B5.14					T27C5.12	cnc-7		F07C6.2
T20D4.15		E02H9.4					col-163	fbxa-72		Y57G11C.42
phat-5		R74.2					mlt-11	T02B11.8		Y57G11C.22
cwp-2		R07E5.4					dmd-8	Y19D10B.6		Y105C5A.24
linc-96		col-89					T02B11.6	F35F10.13		F08A7.1
C10F3.7		ZC395.5					F36H9.5	gst-33		clec-166
folt-3		C28H8.5					srh-210	cyp-33C8		C54E4.5
F41E6.15		alh-12					K11D12.8	scl-13		Y67D8B.1
C25E10.11		best-24					Y58A7A.2	cyp-34A10		F37C4.8
sre-6		col-90					B0238.13	Y47D7A.15		F15E6.6
fig-1		acdh-6					nstp-3	cwp-1		elo-6
K01D12.9		T16H12.1					C04E6.8	ugt-12		F13B6.3
F08H9.4		vglu-3					F17A9.5	Y38A10A.2		C49C8.5
F09C6.11		fmo-3					ptr-15	C13A2.9		C53D6.7
ttr-42		Y47D3B.3					F07G11.4	nhx-3		cyp-31A1
K09C4.1		col-98					cnc-9	oac-29		pcp-3
F35A5.2		H10E21.4					col-43	ptr-1		swt-3
col-165		T19C3.2					ZK994.6	F58E6.4		hrg-4
flp-26		K02F3.9					T19A5.3	ttr-19		best-7
C28G1.2		fbxa-151					T07C12.15	col-149		T12A7.2
R07B1.5		Y82E9BL.9					F25D1.5	col-150		lips-5
R07E3.2		Y22D7AL.16					srg-32	col-13		dlc-2
F59F4.2		F54E7.6					C13C12.2	Y42A5A.3		F28D1.6
F56B6.6		C23G10.11					grl-23	col-156		Y62E10A.13
F20B6.4		C02F5.14					dpr-1	C55A6.12		paqr-3
flp-12		ZK353.10,ZK353.5					lipl-8	sdz-8		Y105C5B.5
F22F4.5		ZK512.7					fbxa-82	col-37		T28F3.8
K10C2.8		T16G12.10					F28G4.2	C15C8.6		C49C3.10
F41C6.4		col-92					C18D4.4	mpst-7		F11E6.3
T08A9.13		col-93					srg-34	B0365.9		nhr-99
M02D8.6		col-94					cyp-33D3	col-161		F31F4.1
sel-7		grl-15					Y39B6A.7	T10G3.3		hacd-1
C05G5.7		agmo-1					F26F2.3	T08G5.3		F16B4.7
nas-13		col-97					col-164	K02E11.10		fipr-25
F53H4.3		K03H6.2					ZC449.1	K02E11.4		acs-3
mlc-2		col-107					C24H10.3	cyp-34A2		clec-207
		ilys-2					C26B9.3	C29F3.3		cyp-33C3
		Y54G2A.41					T13C5.3	fbxa-69		nhr-115,nhr-226
		Y54G2A.76					igdb-3	F14H3.12		gst-10
		Y54G2A.3					col-174	F44G3.10		ifc-1
		grd-13					grd-4	F20E11.17		Y39H10B.2
		grd-3					H03E18.1	F16H6.7		nhr-156
		grd-10					nspc-3	ZK228.3		dmsr-7
		dpy-13					nspc-7	Y51A2D.13		F08F3.1
		F36A4.3					K09E2.1	F46B3.1		C14C11.4
		F15E6.4					R07B1.11	R57.2		F44E7.2
		F15E6.10					grd-1	H42K12.3		F31F7.1
		msp-19					C23H4.4	T03G6.1		F18E3.13
		Y4C6B.2					C34E7.3	Y34B4A.10		F25E5.4
		C45E5.3					H06A10.1	col-166		ZK105.1
		glf-1					col-44	col-170		asp-11
		bli-6					F54B11.9	clec-86		clec-219
		C42D4.3					let-4	F18E9.4		F21C10.4
		col-14					psa-3	fipr-21		acs-14
		col-115					C36E6.8	cnc-8		C50F4.1
		lys-10					F57C12.6	R07E3.6		K09G1.1
		col-3					ncs-1	acbp-3		ZK287.9
		col-118					Y102A11A.5	lpr-3		hrg-3
		ZC410.5					F49H12.12	lpr-6		B0024.3
		spp-18					F53B1.6	lpr-5		chw-1
		T13F2.4					ptr-4	lpr-4		cat-4
		col-123					nas-33	M153.1		del-6
		grl-21					grd-7	T24D3.2		F28H7.8
		F13E9.13					spp-13	M03B6.1		T19B10.2
		F36H1.11					nspc-4	sym-1		T04F3.2
		col-125					ubc-22	cah-3		D2023.1
		thn-2					tba-8	T01C8.2		R07B7.10
		F07C6.6					W04G3.12	mab-7		lin-46
		scl-11					col-185	B0410.3		T08G5.1
		scl-8					cutl-3	tag-18		H39E23.3
		R05A10.1						hog-1		clec-54
		Y105C5A.13						C14F11.6		twk-34
		H25K10.4						F46C8.8		F10A3.4
		C49C3.11						gst-42		glc-1
		dpy-9						C34E7.4		F57G8.7
		asm-3						C05E7.2		nhr-193
		col-103						cyp-14A1		F49H6.5
		W09G12.10						cyp-14A2		fbxa-172
		col-104						mlt-9		dgat-2
		Y41D4B.24						F46F2.3		fat-5
		col-109						wrt-4		ZK228.4
		C23H5.15								ncs-5
		T26C12.2								twk-46
		Y37E11B.7								mnr-1
		F37C4.6								F53F8.6
		C35B1.8								R09A1.3
		col-34								cpr-5
		ZK180.5								F16B3.3
		ZK180.6								nhr-238
		col-110								F22F7.8
		col-111								C31B8.8
		msp-55								R08E5.1
		gba-4								cyp-34A8
		col-113								cyp-34A9
		C42D4.13								F32D1.11
		grl-4								ugt-63
		F45E4.5								C03A7.12
		nlp-20								ugt-48
		clec-51								lec-10
		col-117								pmp-5
		W08D2.11								nhr-163
		F01D4.8								nhr-107
		mec-3								C05C8.7
		T07G12.5								ftn-1
		C43F9.7								C37C3.7,ttr-33
		B0035.13								nhr-143
		col-128								nhr-144
		lys-4								sru-40
		lys-5								ugt-47
		lys-6								K03B8.8
		K01A6.7								C55A6.4
		col-130								tre-3
		ZK795.6								K12G11.14
		col-131								fipr-1
		best-1								C54D10.14
		Y45F10D.6								F45D3.3
		Y37A1B.7								dhs-21
		col-133								T16G1.4
		dpy-4								far-3
		K03D3.2								F57B1.9
		Y51H4A.5								tag-260
		Y51H4A.8								avr-15
		col-138								T02B5.3
		clec-197								H12D21.9
		T02D1.8								T26H5.8
		F11E6.4								T26H5.10,T26H5.11
		F11E6.9,grl-24								T26H5.4
		F16B4.5								cpr-2
		alh-2								T03E6.8,T03E6.9
		K04F1.9								Y68A4A.13
		clec-208								Y43F8B.20
		pud-4								T03D8.6
		asp-8								F53H8.3
		T28A11.6								F49H12.5
		F35F10.5								F43C9.1
		C17B7.5								bus-8
		C04E12.5								C16E9.1
		C04E12.2								F08C6.5
		T20D4.12								C18A11.3
		T20D4.11								gpa-12
		T20D4.10								lec-8
		T20D4.5								elt-4
		T20D4.4								nhr-33
		T20D4.3								T04F8.8
		scl-12								spin-3
		nlp-30								F33C8.4
		nlp-29								lec-9
		nlp-28								F52D1.2
		ugt-13								ifc-2
		C02E7.6								C44C1.5
		F14F9.2								AH9.6
		K08B12.1								twk-26
		cpr-4								acn-1
		col-141								prx-3
		col-142								sul-3
		unc-70								nas-37
		C03G6.5								W02H3.1
		ZC190.2,cln-3.3								D1053.4
		F59E11.5								Y62H9A.15
		F59E11.2								C05E7.1
		grd-6								fbxa-141,gcsh-1
		tag-329								F10D7.3
		col-146
		T06E4.5
		F58E6.13
		lipl-2
		D1054.19
		col-153
		F17C11.13,F17C11.6
		nlp-33
		col-154
		col-157
		nlp-24
		F46F3.3
		F58H1.2
		cpr-1
		sqt-3
		fipr-2
		lipl-1
		F15B9.8
		F53F1.4
		cut-2
		col-162
		F53F4.1
		T01D3.3
		lbp-7
		D1086.11
		D1086.9
		pepm-1
		fil-1
		fbxa-84
		W08G11.1
		fbxa-185
		fbxa-173
		hmit-1.1
		Y69H2.14
		Y39B6A.21
		nlp-25
		nlp-26
		DC2.5
		oac-39
		lipl-3
		C14C6.12
		W07B8.4
		fpn-1.2
		gst-21
		F36H9.4
		alh-5
		C45H4.13
		pud-3
		C36C5.12
		T28A11.19
		F35F10.7
		F35F10.6
		T22F3.11
		R08F11.4
		grl-5
		Y47D7A.13
		F41F3.3
		H23N18.5
		C02E7.7
		Y49G5A.1
		F26F12.5
		F57F4.2
		gst-41
		C54F6.12
		ttr-10
		ZK105.12
		col-144
		col-145
		col-10
		K06A4.6
		col-147
		col-12
		F32G8.3
		T21C9.9
		F28H7.3
		spp-16
		clec-221
		H19N07.3
		cln-3.1
		grl-7
		col-155
		F57F5.3
		cdr-2
		R11D1.3
		fkb-4
		ttr-28
		F15B9.11
		col-159
		F53F4.7
		F20G2.1
		mtl-2
		F14D7.4
		F14D7.5
		Y75B12B.3
		clec-229
		wrt-8
		clec-230
		T13F3.6
		W06G6.20
		tni-3
		Y6G8.15
		Y26G10.7
		lon-8
		Y17D7C.9,linc-25
		scl-20
		Y39B6A.1
		oac-1
		dmd-3
		W04E12.7
		clec-50
		B0250.3
		dct-16
		F38A6.4
		nas-38
		rncs-1
		twk-16
		F11D5.7
		wrt-6
		amt-1
		Y64H9A.2
		C26B9.2
		C26B9.7
		F22F4.1
		C45B2.2
		C45B2.1
		C45B2.8
		daf-9
		col-167
		col-168
		col-169
		col-172
		nep-14
		grd-14
		B0563.5
		scav-5
		R07B1.13
		dao-4
		col-176
		F41E7.20
		R07A4.3
		col-179
		F08G12.8
		C44C10.3
		nspc-13
		cah-4
		C04A11.5
		nspc-16
		nspc-19
		flp-8
		jud-4
		F39D8.3
		F53H4.2
		C06G1.1
		sod-3
		F11C7.6
		T08D2.1
		F53B1.4
		dpy-3
		vit-4
		vit-3
		R02E4.3
		F09F9.2
		dpy-8
		ilys-5
		nep-4
		col-173
		spp-2
		dpy-7
		PDB1.1
		gpx-7
		C39D10.8
		F53A9.8
		col-175
		B0416.7
		H29C22.1
		C07B5.2
		C07B5.3
		C43C3.4
		col-180
		nspc-9
		nspc-12
		col-182
		C49F8.3
		cyp-13B1
		lgc-21
		C11H1.5
		nspc-18
		col-41
		F09C8.1
		F35B3.4
		T23E7.6

## Sheet: Upregulated
MG_Up	MGR1GC_Up	MGR1GCR2GC_Up	MGR1GCR2GCR3GC_Up	MGR2GC_Up	MGR1GCR3GC_Up	R1GC_Up	R1GCR2GC_Up	R2GC_Up	R1GCR2GCR3GC_Up	R2GCR3GC_Up
mes-3	mex-3	Y48G1C.10	gpa-16	Y46D2A.2	C17H1.10	Y51F10.11	Y71A12B.12	duox-2	R11A5.3	alg-1
fbxa-217	Y95B8A.8	snpc-3.3	adpr-1	ZK892.6	C17H1.6	T05E7.3,T09B4.1	F52B5.2	Y48G1BM.2	fbxb-10
F22G12.1	Y92H12BR.7	snpc-3.2	C34B7.1	Y17G7B.19	clec-9	gla-3	M01G12.14	zeel-1	C18D11.6
spd-1	ppw-1	rnp-8	gld-4	Y39G8B.5		hsr-9	R11F4.2	H31G24.2	BE10.3
pme-1	W03G9.2	Y34D9A.7	Y53C10A.1	Y66D12A.14		Y40B1A.3	rhgf-2	F21F3.3	Y53G8B.3
2018-09-01	lin-35	smg-2	K05C4.4	T22F7.3		F39B2.1	mrpr-1	unc-75	his-62
F48C1.9	C06A5.1	Y92H12A.4	Y48G1BL.5	Y75B8A.6		Y92H12BM.1	F32A5.4	oac-16	F55G11.7
ego-1	npp-12	Y92H12A.3	W05F2.2	Y57G11C.18		F52B5.3	Y53F4B.8	oac-44	linc-158
attf-6	glh-2	fog-1	clec-18	dod-19		tlf-1	bath-21	F33E2.6	srh-2
C17H1.13	cye-1	cdk-2	bath-29	ZK6.11		csnk-1	bath-1	Y6B3B.3	hsp-16.41
C17H1.8	pqn-20	clec-90,glo-2	F14D2.2,bath-27	snpc-1.3		aat-9	fbxb-92	Y71A12B.15	W06H8.12
C17H1.7	glh-1	F28B3.4	Y57A10A.7	F10A3.1		sur-2	fbxb-90	F49B2.7	C13G3.1
nep-8	F30F8.10	C10G11.6	Y48C3A.20	F46B3.14		sea-2	C25H3.11	Y54E5B.5	F09B12.5
F53C3.8	imp-1	mys-4	fbxb-45	CE7X_3.1		W06A11.1	C27H5.6	gcy-17	F38E9.6
vab-1	uba-2	mom-5	rog-1	E02H4.2		F59A6.5	nos-1	C41D11.6	C02B4.4
C56E6.9	Y6B3B.4	fog-3	fbxb-97	C06G1.6		trcs-2	his-25	pqn-26
oac-54	puf-10	ZK1025.1	bath-4			mex-6	cpg-1	hsp-70
Y51B9A.8	xpo-2	bath-34	F33H12.7			dnj-5	R02F2.4	mltn-2
Y57A10A.4	Y65B4A.6	C17H1.5	K12H6.7			puf-8	F56C9.3	Y47H9C.9
rsr-2	Y92H12A.5	Y48G1C.8	gcy-19			C06A1.4	F22B7.3	oac-27
sinh-1	pop-1	Y65B4BL.4	F14D2.11			Y17G7B.21	sdz-33	T26E3.8
Y53F4B.21	Y44E3A.4	gap-3	F14D2.15			sam-10	F26F4.5	Y18D10A.27
C50D2.8	unc-11	sydn-1	bath-28			plk-1	nas-28	fbxb-66
pqn-85	T20F5.5,T20F5.6	cdt-1	bath-30			Y111B2A.24	cpg-2	Y6B3B.1
sdz-35	cpb-3	C41D11.4	F14D2.14			F56C9.6	C05B5.1	Y105E8A.34
tcer-1	hpo-11	ppw-2	F14D2.8			tat-3	T22B11.3	K05C4.3
snrp-200	prg-1	madf-7	fbxb-91			plst-1	fmo-2	K10B4.1
Y46G5A.6	lin-41	maco-1	F54D10.7			scrm-5	nas-14	K07E8.2
gst-18	Y47H10A.5	egg-6	C15F1.8			puf-11	his-47	K05F6.12
R74.8	exc-4	sys-1	T02G5.11			klp-18	B0554.5	fbxb-51
B0284.4	Y105E8A.24	F25D7.4	Y54G11A.1			csr-1	C29G2.2	fbxb-50
D1044.1	Y105E8A.29	F55A3.7	Y50D7A.11			dgk-4	T01C3.9	fbxb-49
Y47D3A.29	Y105E8A.25	C17D12.7	Y54F10BM.1			oma-1	hsp-16.2	fbxb-25
Y75B8A.7	F33H2.5	W04G5.10,rab-11.2	C36A4.5			mep-1	ZC317.7	fbxb-11
cutl-25	F54A3.2	C17H1.4	cpb-1			Y38H8A.7	B0391.8	fbxb-53
emb-5	F08D12.1	usp-3	lrg-1			C52D10.3	F02E8.4	F36H5.4
C09E7.6	H20J04.4	cyh-1	K11H3.8			C31H1.8	linc-103	math-2
svop-1	brf-1	C16A11.4	T24C4.2			pole-2	ZK899.6	fbxb-35
mrp-8	ZK1067.2	C27D9.1	snf-6			sid-1	C34E11.20	K09F6.13
Y49E10.25	dna-2	C18H9.3	tbx-43			pos-1	ser-1	K02F6.1
clec-77	arrd-8	gld-3	W03A5.6			her-1	ncr-1	fbxb-107
K08D10.10,R07C12.1	Y57A10A.31	T24H10.5	Y111B2A.1			hpo-40	nhr-17	fbxb-108
ama-1	lin-38	C09G5.7	Y37D8A.17			duo-1		set-13
F19C7.6	W02B8.2	Y57A10A.1	cec-2			capg-2		sdz-5
F19C7.5	xrn-1	Y57A10A.6	F58E2.11			W06H8.6		Y27F2A.8
pik-1	xrn-2	wago-4	his-48			K07B1.8		F19B10.2
frm-5.1	Y53F4B.13	F15D4.5	K11H12.3			F58G11.3		oac-10
K11H12.4	B0432.7	Y48C3A.12	egrh-3			scrm-7		fbxb-103
clec-165	Y59C2A.2	lem-2	Y54G2A.12			ptr-22		npl-4.2
Y54G2A.21	C04G6.6	Y110A2AM.1	K06B9.4			T08D2.7		T02G5.14
prg-2	epg-5	ubc-15	ced-3			M60.7		T07F8.1
K07H8.10	R07G3.7	gcy-15	arid-1					C30G12.1
D2096.16	C34C6.2	F19B10.10	F33E11.2					linc-133
pme-4	T24B8.7	Y14H12B.2	F29G9.1					C26D10.7
snx-13	wee-1.3	R03H10.6	clec-45					F22B5.4
Y38C9A.1	ect-2	ani-2	xpo-1					col-78
T24A6.7	M106.2	R03D7.2	C03E10.3					M02G9.2
C03A7.2	Y17G7B.18	Y46G5A.7	K03H4.2					M02G9.1
C54F6.18	max-2	ctl-3	F35E8.7					F59B10.3
kin-30	ddl-2	Y82E9BR.2	Y102A5C.5					M28.2
F47H4.12	Y53F4B.18	F43C1.1	Y59A8B.21					M28.4
F57G4.1	hpo-29	pup-2	scl-19					B0334.9
clec-42	Y50D7A.2	rfs-1	Y116F11B.10					F44E5.16
cgp-1	M01G5.1	retr-1	F07B7.8					F44E5.15
sos-1	Y71H2AM.2	T07C4.3	lron-2					fbxb-102
F07C4.10	F59A2.2	H04D03.3	Y49A3A.6					mltn-3
pitr-4	par-3	ptr-19	fbxa-192					linc-74
F58E6.8	T26A5.2	Y48A6B.10	Y37H2A.7					fbxc-24
mes-4	let-711	dhhc-8	asp-18					fbxb-30
egl-1	kle-2	magu-1	M162.9					fbxb-41
C53A5.6	glp-1	Y34F4.3	spp-9					fbxb-40
T06E6.15	tlk-1	Y82E9BR.19	F31F6.1					fbxb-18
fbxa-193	cnk-1	B0524.6						fbxb-12
pro-3	M03C11.3	Y54F10AR.1						math-8
Y43F8C.6	rabx-5	M01F1.9						ZK250.15
F49H12.2	hex-3	pqn-29						F07E5.8
R193.2	rsks-1	nhl-2						trpl-5
mrp-6	Y66D12A.19	cgh-1						F34D6.1
pgp-5	spin-4	Y56A3A.16						srh-128
	epg-3	Y56A3A.28						ZC239.20
	Y55B1AR.2	Y75B8A.33						fbxc-50
	rbc-2	Y111B2A.9						Y49F6C.6
	npp-9	F58H7.5						nep-10
	sel-8	Y41D4B.4						oac-4
	C14B1.7	xpc-1						Y52E8A.6
	C16C10.9	T04C4.1						acdh-2,ins-13
	hrde-1	scrm-8						wago-5
	R10E4.11	K06B9.2						T09A5.16,T09A5.18,linc-110
	F26A1.13	lip-1						M05D6.10
	F26A1.14	C42D4.19						B0457.4
	ztf-8	T13F2.6						Y51B9A.6
	D1044.6	F01G4.4						gcy-1
	C05D11.8	let-99						F26C11.3
	let-765	mex-5						lov-1
	bbs-4	Y65A5A.2						R03D7.3
	D2045.2	C30H6.12						arrd-9
	Y39A1A.22	clp-6						W03H9.1
	Y48A6C.1	gpx-4						atgp-2
	Y39E4B.10	Y94H6A.17						Y53F4B.10
	cyk-4	F20C5.3						C39B5.2
	fbxc-8	F25A2.1						T20H9.6
	Y71G10AL.1	W02G9.10						T20B6.2
	tftc-1	angl-1						linc-147
	M4.1	apx-1						C36E8.6
	set-9	rga-3						fkh-5
	F41H10.3	wdr-5.3						F40H6.2
	rod-1	twk-32						F42H10.5
	C49H3.6	cept-2						ZC21.10
	rad-26	F35E8.6						tax-4
	rbr-2	Y102A5C.6						enu-3
	kin-4	fbxa-107						dhc-4
	Y55F3BL.2	Y50D4C.5						fbxb-81
	Y54G2A.73	fbxa-191						T22F7.5
	hcf-1	ztf-20						Y22D7AR.14,Y22D7AR.7
	R11A8.1	chk-2						B0524.4
	F13B12.6	Y60A3A.14						sdz-21
	set-26	F53F8.5						tbx-11
	F56E10.1	T08D2.8						F40H6.5
	cul-3	mrp-4						T12A2.5
	atg-9	vab-3						T12A2.6
	unc-34	spp-21						sdz-1
	ergo-1	Y73B3A.1						ZK637.6
	F54D11.2	Y73B3A.4						ptr-9
	cyp-33B1	Y73B3A.10						ZC84.6
	math-33	ceh-39						C48B4.7
	T19B10.8	ZC53.1						clec-162
	ctps-1	cht-1						T20G5.15
	ZK218.1	C39D10.7						H04D03.6
	par-4	meg-2						linc-109
	mrp-7	pqn-11						W05B2.2
	sqv-6							Y47D3A.1
	rga-4							faah-5
	sut-2							linc-161
	B0238.9							Y75B8A.10
	gei-6							Y49E10.7
	F45F2.10							irld-19
	F11D11.3							T21D12.11
	mdt-17							C44B12.3
	R08E3.2							C23H5.10
	glt-4							clec-70
	C33D12.2							clec-72
	F31F6.3							K08D10.18,K08D10.5
								his-59
								tag-199
								D2096.1
								linc-157
								fbxb-3
								clec-185
								unc-31
								F09E8.12
								fezf-1
								oac-37
								Y105C5A.2
								ccch-2
								Y43D4A.6
								T21D12.7
								K03H6.4
								nhr-236
								Y94H6A.10
								dmd-9
								gcy-23
								dyf-3
								clec-174
								M01H9.2
								linc-145
								Y73B6BL.12
								Y73B6A.3
								Y43B11AL.5
								his-61
								F42A9.12
								gadr-2
								R09E10.5
								C08F8.15
								C29F4.3
								F12F6.8
								tsp-4
								abt-3
								tsp-5
								Y41E3.460
								zip-7
								Y116A8C.40
								mltn-6
								dod-20
								linc-128
								pqn-54
								srt-42
								ztf-28
								W02H5.4
								F02C9.2
								str-16
								ZC317.1
								T05C3.2
								F25B4.3
								T28C12.2
								T28C12.1
								T05H4.3
								T15B7.10
								Y97E10B.12
								Y97E10B.1
								otpl-6
								ZC178.1
								hsp-16.11
								T06E4.14
								sdz-31
								AC3.9
								C44H9.2
								dhc-3
								F25H9.9
								C47E8.9
								Y50E8A.14
								Y75B12A.1
								pqn-71
								fbxa-94,fbxa-95
								srh-168
								C06C6.6
								T08G3.7
								srbc-80
								ZK218.23
								ZK218.8
								srh-158
								fbxa-136
								C38D9.5
								ZK228.1
								oac-49
								F21D9.6
								fbxb-60
								F55C9.14
								ZC15.1
								grd-11
								dct-10
								kin-34
								fbxb-72
								Y75B7B.2
								C38C3.7
								Y5H2A.4
								Y19D10B.4
								irld-10
								srh-212
								H10D18.6
								ZC132.4
								F44C4.6
								F07G11.6
								Y54B9A.1
								srj-34
								ncx-5
								R11G10.2
								F58D12.2
								gcy-14
								srh-152
								oac-53
								K03D7.3
								twk-36
								R12G8.1
								Y37H2A.18
								srh-198
								C43D7.10
								F19B2.5
								F25C8.1
								Y73B3A.13
								B0344.1
								fbxb-71
								R11G1.1
								F49E10.2
								C07D8.2
								C10A4.1
								irld-13
								xol-1
								nmur-1
								C25A11.1
								lact-7
								Y62H9A.1
								lgc-14
								lgc-18
								E01G6.1
								F17H10.1
								F09A5.3
								arrd-27
								ZK662.5
								F22H10.10
								C10E2.1
								F39F10.3
								C30E1.9
								Y40C7B.1
								C33E10.4
								C53C11.4
								Y73B3A.2
								R04A9.7
								ZK380.3
								glr-7
								C04F6.7
								F35A5.4
								mls-2
								hum-10
								H28G03.5
								clec-266
								sulp-3
								C05C9.3
								gcy-9
								F19H6.3
								K08H2.2
								srd-37
								F02D10.2,F02D10.3
								odr-1
								C09G1.2
								F41G4.7
								F52G3.3
								F52G3.4
								sdz-2
								K09E3.7
