# Supplementary material for: Transcriptomic Signature of the Simulated Microgravity Response in Caenorhabditis elegans and Comparison to Spaceflight Experiments
Source: Cells. 2023 Jan 10;12(2):270. doi: 10.3390/cells12020270 (PMC9856674; doi:10.3390/cells12020270)
Supplement: Supplementary file 1 [file cells-12-00270-s001.zip › TableS3.xlsx]

## Sheet: DAF-16 Induced
Upregulated	Downregulated
C17H1.7	B0205.4
F35E8.6	B0563.5
F35E8.7	C03G6.5
F58H7.5	C04A11.5
Y51B9A.8	C04E12.2
clec-18	C04E12.5
ctl-3	C07B5.3
cyp-33B1	C08E3.13
fbxa-107	C17B7.2
scl-19	C17B7.5
spp-21	C28G1.2
	C45E5.3
	C54C8.12
	D1086.9
	F01D4.8
	F02H6.6
	F07C4.6
	F08H9.4
	F14D7.5
	F15E6.4
	F20G2.1
	F26G1.5
	F30A10.11
	F32G8.3
	F35F10.4
	F35F10.5
	F35F10.6
	F35F10.7
	F36F2.2
	F38A6.4
	F41C3.2
	F44A2.7
	F46C5.1
	F46F5.15
	F47B10.5
	F47B8.5
	F55B11.3
	F57F4.2
	F59E11.5
	K03D3.2
	K03H6.2
	K07A1.3
	K09C4.5
	K09H9.5
	K09H9.8
	R05H10.1
	R05H10.7
	R11D1.3
	T01B7.8
	T06G6.12
	T10D4.1
	T13F3.6
	T20D4.11
	T20D4.12
	T22C8.6
	T24F1.5
	T26G10.5
	T28A11.19
	T28A11.6
	Y22D7AR.10
	Y37E11B.7
	Y45F10D.6
	Y48G10A.6
	Y49G5A.1
	Y51F10.7
	Y51H4A.8
	Y53F4B.23
	Y82E9BL.12
	Y95B8A.2
	ZC395.5
	ZC449.4
	ZK512.7
	ZK669.3
	ZK971.1
	alh-2
	alh-5
	amt-1
	bli-1
	cah-4
	cdr-2
	clec-227
	col-103
	col-125
	col-139
	col-141
	col-142
	col-146
	col-153
	col-155
	col-159
	col-160
	col-169
	col-176
	col-65
	col-92
	col-98
	cyp-13B1
	cyp-14A4
	dpy-3
	dsl-7
	fbxa-151
	fip-6
	fipr-22
	fipr-24
	fipr-26
	flp-12
	flp-20
	flp-24
	folt-3
	glt-5
	grd-10
	grd-13
	grd-3
	grd-5
	grl-21
	grsp-3
	gst-20
	gst-41
	hsp-12.6
	ins-33
	ins-35
	lips-17
	mec-3
	msp-113
	msp-51
	msp-65
	mtd-1
	nlp-1
	nlp-17
	nlp-28
	nlp-39
	oac-39
	scl-1
	scl-11
	scl-12
	scl-20
	sdz-24
	sod-3
	spp-2
	spp-5
	sulp-5
	thn-2
	ugt-13
	ugt-14

## Sheet: DAF-16 Suppressed
Upregulated	Downregulated
C06A5.1	B0035.13
D2045.2	C26B9.7
F19C7.5	C40H1.7
F19C7.6	C44C10.3
F25A2.1	C53A3.2
F33H12.7	D1086.11
F33H2.5	DC2.5
K11H12.3	E02H9.4
K11H12.4	F01D5.3
M4.1	F09C8.1
R03D7.2	F11D5.7
R193.2	F13E9.13
Y46D2A.2	F28H7.3
Y47H10A.5	F35A5.2
ani-2	F44E5.4
bath-29	F53A9.8
clec-42	F53F1.4
cye-1	F53F4.1
dod-19	F53H4.2
ego-1	F57F5.3
emb-5	T05E7.1
gei-6	T26C5.2
glh-2	W02B12.1
hcf-1	Y51H4A.5
lin-35	asm-3
mex-5	clec-190
mrp-7	clec-233
pgp-5	clec-48
pme-4	clec-50
ppw-1	clec-51
ppw-2	clec-97
pqn-11	cln-3.1
pqn-20	col-173
pqn-85	cpr-4
sys-1	cth-1
	cutl-18
	cyp-35A5
	dos-2
	dpy-8
	gst-28
	hmit-1.1
	ilys-2
	ilys-5
	lbp-7
	lys-6
	mtl-2
	nlp-25
	nlp-26
	nspc-16
	nspc-18
	nspc-19
	nspc-9
	nspe-1
	pat-10
	spp-17
	vit-3
	vit-4
