# Supplementary material for: Transcriptomic Signature of the Simulated Microgravity Response in Caenorhabditis elegans and Comparison to Spaceflight Experiments
Source: Cells. 2023 Jan 10;12(2):270. doi: 10.3390/cells12020270 (PMC9856674; doi:10.3390/cells12020270)
Supplement: Supplementary file 1 [file cells-12-00270-s001.zip › TableS4.xlsx]

## Sheet: Sheet1
Analyte	GC1	GC2	GC3	MG1	MG2	MG3
d18:0Sa	58.01	47.55	32.44	0	30.61	25.67
d18:1So	55.64	58.3	35.11	34.17	45.85	40.31
d16:1-C16 Cer	2.36	0	17.1	15.14	16.14	19.32
d16:1-C18 Cer	0.5	0.47	8.87	7.29	9.66	9.48
d18:1-C14 Cer	17.58	19.55	24	17	21.79	23.28
d18:2-C16:0 Cer	18.53	21.79	30.63	29.57	31.42	35.01
d18:1-C16:1 Cer	33.19	44.75	36.05	31.48	29.76	40.61
d18:1-C16 Cer	1196.96	1431.68	511.17	466.43	492.27	462.73
d18:1-C16 OHCer	2.69	15.35	0	6.65	9.81	13.09
d18:2-C18:1 Cer	2.02	1.37	3.52	2.95	3.79	2.8
d18:1-C18:1 Cer	0	0	0	0	0	0
d18:1-C18 Cer	244.94	305.15	167.21	134.66	184.29	184.71
d18:2-C20:1 Cer	0	0	0	1.78	1.46	2.28
d18:2-C20 Cer	4.26	5.24	41.79	37.05	42.04	46.48
d18:1-C20 Cer	78.9	92.69	333.41	297.79	333.03	334.36
d18:2-C22:1 Cer	0	0	0	0	0	0
d18:1-C22 Cer	546.15	638.29	1099.98	982.19	849.4	862.61
d18:1-C24:1 Cer	1058.6	1306.94	380.99	355.99	365.36	375.81
d18:1-C24 Cer	924.03	1036.5	947.91	839.02	818	840.16
d18:1-C14 GlucCer	1.74	3.7	1.77	3.13	2.49	3.54
d18:1-C26:1 Cer	0	0	11.82	0	18.16	0
d18:1-C26 Cer	0	0	26.97	0	7.36	0
d18:1-C16:1 GlucCer	5.52	4.24	8.23	7.67	12.72	10.04
d18:1-C16 GlucCer	405.68	450.46	75.37	71.4	85.56	91.88
d18:1-C18:1 GlucCer	8.32	11.34	8.65	0	4.86	0
d18:1-C18 GlucCer	87.1	84.99	12.9	12.19	8.8	10.92
d18:1-C20:1 GlucCer	0	0	3.22	0	0	0
d18:1-C20 GlucCer	59.51	68.93	18.18	20.6	18.02	22.44
d18:1-C22 GlucCer	427.94	419.68	127.85	106.66	130.81	145.53
d18:1-C24:1 GlucCer	355.37	409.73	117.66	106.45	106.71	119.83
d18:1-C24 GlucCer	340.27	403.01	174.7	174.53	193.64	186.6
d18:1-C26:1 GlucCer	9.37	8.57	0	0	0	0
d18:1-C26 GlucCer	6.97	5.11	0	0	0	0
d18:1-C16 LacCer	17.76	25.12	489.41	486.16	419.2	412.31
d18:1-C18:1 LacCer	4.16	0	0	0	0	0
d18:1-C18 LacCer	0	3.16	36.93	43.68	25.81	31.44
d18:1-C22 LacCer	6.49	5.99	524.46	489.55	268.15	268.03
d18:1-C24:1 LacCer	23.8	16.61	383.14	367.6	212.18	216.61
d18:1-C24 LacCer	7.04	0	657.06	686.57	400.87	388.5
d18:1-C26:1 LacCer	0	0	0	0	0	0
d18:1-C26 LacCer	0	0	0	0	0	0
d18:0-C16 Cer	19.71	27.58	4.13	2.38	4.17	3.82
d18:0-C18:1 Cer	0	0	0	1.23	1.95	0
d18:0-C18 Cer	16.35	20.61	9.26	7.95	12.48	14.25
d18:0-C20 Cer	6.61	8.2	25.91	18.99	27.73	28.19
d18:0-C22 Cer	22.85	24.77	52.75	48.14	63.6	64.84
d18:0-C24:1 Cer	30.08	33.03	23.75	21.11	28.38	39.82
d18:0-C24 Cer	33.1	39.51	66.09	59.06	63.6	68.72
Total Ceramide	44	53.7	38.4	30.8	33.7	33.4
Total HexCer	17.6	19.8	5.5	4.6	5.5	5.7
Total LacCer	0.6	0.5	21	18.9	13	12.7
GC3: does not correlate with the other replicates. It was excluded from the analysis.
All values are ng/ml
