# Supplementary material for: Transcriptomic Signature of the Simulated Microgravity Response in Caenorhabditis elegans and Comparison to Spaceflight Experiments
Source: Cells. 2023 Jan 10;12(2):270. doi: 10.3390/cells12020270 (PMC9856674; doi:10.3390/cells12020270)
Supplement: Supplementary file 1 [file cells-12-00270-s001.zip › TableS5.xlsx]

## Sheet: Upregulated
MG_up	MGR1GC_up	MGR1GCR2GC_up	MGR1GCR2GCR3GC_up	R1GCR2GC_up	R1GC_up	R2GC_up	R2R3GC_up
clec-18	C05D11.8	aakg-1	asp-18	apx-1	cdk-2	clec-121	C18D11.6
clec-9	D1044.6	aat-9	bath-29	C13G3.1	rad-26	Y19D10B.4	his-47
cyk-4	epg-3	ani-2	bath-30	C17D12.7	T19B10.8	srx-52	his-58
cyp-33B1	hpo-11	apc-17	cars-1	C27D9.1	vbh-1	F36A4.9
F02H6.3	lin-35	B0524.6	clec-199	chk-2	wwp-1	Y26G10.3
F33H12.7	lin-41	bath-27	F14D2.11	cpg-1		str-231
F35E8.7	M01G5.1	bath-28	F14D2.15	dhhc-8
F58H7.5	M03C11.3	bath-4	F36H12.10	F55A3.7
fog-1	M4.1	C03E10.3	F54D10.7	fbxa-107
K11H12.4	Y48A6B.10	C09G5.7	his-16	gld-3
Y46H3C.4	pole-1	C18H9.3	M02D8.6	hsp-16.41
par-3	pqn-20	C24H12.5	maph-1.3	lem-2
pezo-1	rabx-5	C39D10.7	mex-3	M01F1.9
R07C12.1	rod-1	ccr-4	lrg-1	mex-5
T20F5.6	set-26	cdt-1	Y102A5C.35	mgl-3
uba-2	ssl-1	cec-2	M04F3.6	mnk-1
xpd-1	sumv-2	ced-3	sri-49	mys-4
xrn-1	tftc-1	cept-2	Y6B3B.2	angl-1
Y39E4B.10	wnk-1	cgh-1	scl-19	K06B9.2
Y47H10A.5	Y39A1A.22	cht-1	T22D1.1	F58E2.11
Y51B9A.8	Y6B3B.4	clec-45	Y73B3A.16	Y57G7A.8
Y65A5A.2	Y95B8A.8	cpb-1	ZK402.1	ncr-1
Y66D12A.19	ZK1067.2	cyh-1		nhl-2
Y71G10AL.1		D2045.2		nhr-17
Y82E9BR.19		dot-1.1		R11A5.3
ZK6.11		egg-6		R11A8.1
		egl-8		snpc-3.2
		egrh-3		sys-1
		enu-3.4		T04C4.1
		F01G4.4		wdr-5.3
		F07B7.8		Y111B2A.1
		F11D11.3		Y54G2A.12
		F14D2.14
		F15D4.5
		F20C5.3
		F20G4.2
		F31F6.3
		F41H10.3
		F56A4.12
		fbxb-97
		gld-4
		ipla-1
		K11H3.8
		lin-65
		magu-1
		maph-1.2
		mct-2
		mes-6
		mrp-4
		puf-10
		M162.9
		Y53C10A.1
		Y102A5C.5
		Y39A1A.25
		H08J11.2
		noca-1
		npl-4.2
		npp-13
		par-4
		ppw-2
		rga-3
		rog-1
		smg-2
		snf-6
		spp-9
		sqv-5
		T07C4.3
		T13F2.6
		T23B5.3
		T24B8.7
		T24C4.2
		ubxn-3
		W03A5.6
		xpc-1
		Y110A7A.15
		Y37A1A.4
		Y37D8A.17
		Y37E3.11
		Y41D4B.4
		Y48C3A.12
		Y48C3A.20
		Y50D7A.11
		Y53F4B.13
		Y54F10BM.1
		Y54G11A.1
		Y56A3A.16
		Y57A10A.7
		Y59A8B.21
		Y73B3A.4
		Y76B12C.6
		zwl-1

## Sheet: Downregulated
MG_Down	MGR1GC_Down	MGR1GCR2GC_Down	MGR2GC_Down	R1GC_Down	R1GCR2GC_Down	R2GC_Down	R3GC_Down
acdh-1	alh-2	acdh-6	C03G6.5	clec-121	B0205.13	acox-1.5	Y59E9AR.7
C07B5.3	clec-50	asm-3	C53A3.2	col-102	best-24	acp-6	irld-33
C09G12.5	col-118	B0035.13	clec-208	col-114	bli-1	acs-14	fln-2
C17F4.7	col-159	best-1	F11C7.6	col-120	C02F5.14	alh-12
C18H7.1	col-93	bli-2	far-8	col-128	C04A11.5	alh-5
C35B1.4	cyp-13B1	bli-6	fbxa-151	col-139	C06E7.88	amt-1
C45B2.8	F41C3.1	C02E7.6	glt-5	col-158	C08E3.1	B0034.1
chil-19	F53A9.8	C02E7.7	H29C22.1	col-172	C08E3.13	B0205.14
clec-172	fipr-26	C15A11.7	mtl-2	col-2	C17B7.5	B0410.3
clec-207	lipl-3	C23G10.11	F45D11.2	col-37	C27B7.9	bath-26
clec-221	lys-4	C23H5.15	F45D11.3	col-43	C28H8.5	C03A7.12
clec-94	chil-28	C36C5.12	F45D11.4	col-46	C30G12.2	C05C8.7
col-108	asp-8	C42D4.3	nspe-2	col-84	C35C5.8	C07B5.2
col-141	nspc-9	C45B2.2	R74.2	D1014.5	C45B2.1	C27D9.2
col-160	scl-8	cah-4	T01B7.13	dao-4	col-12	C34C6.3
col-165	sqt-3	cdr-2	vrp-1	F13E9.13	col-123	C34H4.1
col-20	vit-3	clec-230	Y74C10AR.2	F46F3.3	col-130	C35B1.5
col-74	vit-4	col-10		F53B1.4	col-131	C40H1.7
col-80		col-103		grd-5	col-153	C49F8.3
D1086.11		col-104		grl-20	col-154	C53D6.7
F01D5.3		col-107		H42K12.3	col-156	C55A6.12
F09C8.1		col-109		K08B12.1	col-161	cah-3
F10B5.3		col-110		lips-6	col-162	chil-22
F10G2.10		col-111		lips-7	col-173	chil-23
F12A10.9		col-113		lpr-6	col-180	cnc-8
F36D1.5		col-115		Y19D10B.4	col-49	cpr-2
F44E5.4		col-117		srx-52	col-51	cpr-5
F46F5.15		col-125		F36A4.9	col-60	cyp-14A1
F53F4.1		col-133		Y26G10.3	col-79	cyp-34A8
F55B11.3		col-138		F10E7.3	col-92	D1086.12
F59F4.2		col-14		C14A6.10	cyp-33C8	D2023.1
fbxa-58		col-142		nlp-57	dao-2	del-6
flp-15		col-144		R12C12.10	dct-5	dhs-4
flp-23		col-145		str-231	dpy-3	dlc-2
hsp-12.6		col-146		suro-1	dpy-7	elo-6
ins-31		col-147		T26C5.2	dpy-8	eor-2
ins-35		col-155		tnt-2	dpy-9	F07A11.5
K10H10.4		col-157		Y47G6A.15	E01G4.6	F10D11.6
mcm-2		col-167		Y48G8AL.12	F09F9.2	F11E6.3
msp-55		col-168		Y48G8AL.16	F15E6.3	F13B6.3
Y82E9BL.9		col-169		Y49G5A.1	F26G1.5	F15E6.10
nas-38		col-17		ZC434.10	F35F10.6	F16B4.4
nlp-17		col-175		ZK1025.2	F46C5.1	F18E3.11
nlp-26		col-176		ZK180.6	F55H12.4	F18E3.13
nlp-43		col-182			F57H12.6	F21A3.3
nspc-10		col-34			F58E6.13	F22F7.8
nspe-5		col-38			F58E6.4	F31F7.1
R05H10.7		col-39			F58H1.2	F37C12.10
R13D11.10		col-41			fip-6	F37C4.6
skr-6		col-42			fkb-3	F42A8.1
spp-3		col-48			fkb-4	F42G4.5
spp-4		col-54			fkb-5	F46F2.3
T01D3.3		col-58			fmo-3	F58G6.9
T26C12.2		col-63			glf-1	F59E11.5
W06G6.20		col-65			gpx-7	fbxa-166
Y116A8C.44		col-71			grd-14	fbxa-69
Y37A1B.7		col-73			grl-16	fipr-2
Y41D4B.24		col-77			grl-7	gcsh-1
Y51H4A.5		col-89			gst-26	glna-2
Y59H11AM.1		col-90			H06H21.8	gst-20
Y75B12B.3		col-94			H23N18.5	gst-28
		col-97			ins-33	gur-4
		col-98			K02E11.10	hacd-1
		cpr-1			lgc-21	hrg-3
		cpr-4			lips-17	hrg-4
		cut-2			lon-3	ilys-3
		cyp-13A7			lon-8	kin-16
		D1086.9			lpr-4	lec-9
		dct-16			lpr-5	M153.1
		dpy-13			mlt-8	math-14
		dpy-4			mpst-7	math-3
		dpy-5			ND3	math-34
		F14D7.5			ND4L	math-35
		F15B9.8			nlp-29	math-39
		F16B4.5			nlp-30	mnr-1
		F28H7.3			nlp-31	msa-1
		F35B3.4			R12E2.15	mtd-1
		F35F10.5			R57.2	F59D6.3
		F41C3.2			rol-8	C45E5.3
		F41F3.3			sdz-24	cyp-31A1
		F45D11.1			T05C1.3	nas-37
		F45D11.16			T06A4.3	ND6
		F53F1.4			T19C3.2	PDB1.1
		F55H12.2			tag-297	ptr-23
		F56A4.5			W03F11.5	R05H10.1
		F57F4.2			Y105C5A.13	R10E11.5
		fil-1			Y119D3B.21	scav-5
		gba-4			Y47D7A.15	sru-40
		grd-10			Y54F10AM.6	swt-3
		grd-13			Y57A10A.23	T02B5.3
		grd-3			Y60C6A.1	T03D8.6
		grl-21			Y65B4BL.6	T03F7.7
		grl-4			ZK1025.3	T04F8.8
		grl-5			ZK228.3	T05E7.1
		H10E21.4				T07E3.4
		H25K10.4				T10G3.3
		hmit-1.1				T26H5.10
		ilys-2				T26H5.9
		ilys-5				T28F3.8
		K03D3.2				thn-2
		K03H6.2				ttr-33
		K07A1.6				ugt-12
		K09H9.5				ugt-13
		K10D3.6				ugt-19
		lbp-7				ugt-25
		lipl-1				ugt-44
		lipl-2				vglu-3
		lys-10				W04E12.7
		lys-6				W07A12.8
		B0250.3				Y42A5A.3
		C14C6.12				Y42G9A.3
		T20D4.4				Y51A2D.13
		nspc-12				Y51H4A.24
		Y39B6A.21				Y69A2AL.2
		nlp-24				ZK250.13
		nlp-28				ZK669.3
		nlp-33
		nspc-13
		nspc-16
		nspc-18
		nspc-19
		nspe-1
		poml-3
		pud-1.2
		pud-2.2
		pud-3
		pud-4
		R02E4.3
		R05A10.1
		R08F11.4
		R11D1.3
		R12E2.14
		R12E2.7
		ram-2
		rol-1
		rol-6
		scl-11
		scl-12
		scl-13
		sod-3
		spp-11
		spp-2
		spp-23
		sqt-1
		sqt-2
		T06G6.6
		T07G12.5
		T08D2.1
		T20D4.10
		T20D4.11
		T20D4.12
		T22F3.11
		T28A11.19
		T28A11.6
		ttr-10
		ttr-19
		Y39B6A.1
		Y45F10D.6
		Y47D7A.13
		Y4C6B.2
		Y51F10.7
		Y51H4A.8
		Y65B4BR.1
		Y95B8A.2
		ZC434.3
		ZK180.5
		ZK512.7
