# Supplementary material for: Transcriptomic Signature of the Simulated Microgravity Response in Caenorhabditis elegans and Comparison to Spaceflight Experiments
Source: Cells. 2023 Jan 10;12(2):270. doi: 10.3390/cells12020270 (PMC9856674; doi:10.3390/cells12020270)
Supplement: Supplementary file 1 [file cells-12-00270-s001.zip › TableS6.xlsx]

## Sheet: CERISE4_CLinostat_Gene
Gene	SimulatedMG_logFC	CERISE4_logFC	PRJNA146465_logFC
C15A11.7	-2.31789	-2.14	-3.5732
F19C7.5	2.24693	-3.06	-2.68938
sqt-2	-2.68294	-2.87	-2.30688
col-97	-3.0211	-2.3	-2.26291
F46F5.6	-2.18729	-4.21	-2.24615		Highlighted ones show discrepancies in gene expressions among the studies
ZK180.5	-2.66423	-3.29	-2.09812
nhr-127	-2.20836	2.53	-2.0719
C23G10.11	-4.8775	-3.63	3.49379
col-73	-2.83057	-6.09
col-146	-3.9169	-5.56167
dpy-13	-3.60972	-5.53
col-49	-2.53932	-5.52
sqt-1	-2.85326	-5.45
col-175	-2.81197	-5.25
dpy-5	-3.28917	-5.24
col-133	-2.7133	-5.19
col-17	-3.15061	-5.17
col-41	-2.70708	-5.17
rol-6	-3.09074	-5.13
col-162	-2.31013	-5.12
col-90	-3.65338	-5.06
F46C5.1	-2.57871	-4.91
dao-4	-2.16077	-4.88
W03D8.10	-3.06672	-4.73
Y73F8A.14	-2.33237	-4.66
ZK662.6	-2.22898	-4.46
F56D6.13	-2.02851	-4.44
F36A4.3	-2.46221	-4.41
ZK849.6	-2.01506	-4.41
dct-5	-3.08811	-4.35
clec-117	-2.26018	-4.35
Y54G2A.24	-2.16132	-4.35
C28D4.8	-2.58336	-4.32
ZK84.5	-2.14397	-4.31
dpy-8	-2.27821	-4.29
T06E4.5	-2.14281	-4.26
col-12	-2.08268	-4.25
F35B3.4	-3.69155	-4.21
D2062.6	-2.62256	-4.15
Y37D8A.8	-2.24768	-4.13
ZK1307.3	-2.21962	-4.1
scrm-6	-2.51967	-4.03
bli-1	-2.76252	-3.85
clec-42	2.61038	-3.84
C15H7.4	-2.25179	-3.75
T06G6.6	-2.86234	-3.72
bli-2	-2.9363	-3.7
fbxa-185	-2.15445	-3.51
T28A11.6	-4.5151	-3.46
C50H2.7	-2.15071	-3.46
ZC21.8	-2.13838	-3.32
rol-8	-2.27174	-3.31
clec-208	-5.81775	-3.29
col-71	-2.54322	-3.25
col-77	-2.67396	-3.17
F18C12.4	-2.54316	-3.16
C42D4.3	-4.06381	-3.14
col-147	-3.2887	-3.12
C11H1.5	-2.3078	-3.11
lon-3	-2.04065	-2.99
dpy-6	-2.01417	-2.94
col-79	-2.89097	-2.85
K05F6.10	-2.05401	-2.8
col-123	-2.05004	-2.68
pqn-84	-2.33963	-2.63
C33D3.3	-2.14652	-2.61
col-128	-2.1248	-2.6
col-139	-2.31603	-2.59
F58E6.13	-2.1966	-2.58
ZK180.6	-2.01375	-2.56
aat-7	-2.22246	-2.52
grd-6	-2.27308	-2.51
col-173	-2.17572	-2.49
ins-11	-2.98884	-2.48
col-38	-2.65192	-2.43
oac-1	-2.08327	-2.41
oac-30	-2.02132	-2.35
dpy-4	-3.43951	-2.32
nlp-30	-2.65479	-2.3
T23E7.6	-2.25951	-2.3
col-144	-3.43077	-2.28
scl-1	-2.41045	-2.27
ZK218.1	2.65874	-2.27
E04D5.4	-2.0053	-2.26
col-125	-3.0059	-2.24
F56B6.6	-2.37137	-2.24
H23N18.5	-2.14126	-2.24
F19C7.6	2.15139	-2.24
dpy-9	-2.14472	-2.2
grl-21	-3.74137	-2.16
C35B1.8	-2.11552	-2.16
col-176	-2.92297	-2.15
F26G1.5	-2.4547	-2.15
sdz-24	-2.26756	-2.15
B0034.4	-2.24855	-2.15
col-180	-2.4007	-2.14
col-10	-2.36589	-2.12
col-145	-3.37372	-2.11
daf-9	-2.8091	-2.11
col-167	-2.7402	-2.11
F49E12.10	-2.25436	-2.1
col-169	-3.00607	-2.09
F32G8.3	-2.52677	-2.07
col-107	-3.09967	-2.06
C36C5.12	-3.58015	-2.04
col-155	-2.74724	-2.03
C42D4.13	-2.0071	-2.03
F41C3.1	-4.1015	-2.02
T22F3.11	-5.21176	-2.01
F36H9.2	-2.28875	-2.01
Y55B1AR.3	-3.32185	-2
cdh-7	-2.44025	-2
F36F12.1	-2.48022	2.07
F14D7.5	-3.46075	2.08
T20F5.4	-2.21601	2.09
col-74	-3.91993	2.11
ilys-5	-5.36239	2.12
T24C4.2	3.07145	2.12
cutl-25	2.07226	2.16
clp-6	2.19826	2.16
Y56A3A.28	2.35013	2.2
C17H1.6	2.67914	2.21
fbxb-45	2.09004	2.25
K12H6.7	2.50799	2.25
F57B1.6	-2.06002	2.28
ilys-2	-2.97926	2.33
Y39B6A.1	-4.00828	2.34
Y46G5A.7	2.25647	2.34
Y56A3A.16	2.71017	2.34
F15E6.4	-3.28711	2.35
vit-3	-4.29982	2.39
fbxb-91	2.40562	2.39
cht-1	2.43035	2.48
nhr-246	-2.91313	2.84
