# Supplementary material for: Transcriptomic Signature of the Simulated Microgravity Response in Caenorhabditis elegans and Comparison to Spaceflight Experiments
Source: Cells. 2023 Jan 10;12(2):270. doi: 10.3390/cells12020270 (PMC9856674; doi:10.3390/cells12020270)
Supplement: Supplementary file 1 [file cells-12-00270-s001.zip › TableS7.xlsx]

## Sheet: Sheet1
WormBaseID	CommonName	LocusID	EnsemblID	HGNCSymbol	No.ofDatabases	MatchedDatabases	Ahringer Location
WBGene00000399	cdh-7	R05H10.6	ENSG00000150275	PCDH15	1	Ensembl;Compara;87-89	II-9G10
WBGene00000399	cdh-7	R05H10.6	ENSG00000113209	PCDHB5	1	Ensembl;Compara;87-89	II-9G10
WBGene00000399	cdh-7	R05H10.6	ENSG00000253767	PCDHGA8	1	Ensembl;Compara;87-89	II-9G10
WBGene00000399	cdh-7	R05H10.6	ENSG00000253910	PCDHGB2	1	Ensembl;Compara;87-89	II-9G10
WBGene00000399	cdh-7	R05H10.6	ENSG00000254122	PCDHGB7	1	Ensembl;Compara;87-89	II-9G10
WBGene00000399	cdh-7	R05H10.6	ENSG00000254245	PCDHGA3	1	Ensembl;Compara;87-89	II-9G10
WBGene00000399	cdh-7	R05H10.6	ENSG00000262209	PCDHGB3	1	Ensembl;Compara;87-89	II-9G10
WBGene00000503	cht-1	C04F6.3	ENSG00000064886	CHI3L2	3	Ensembl;Compara;87-89|InParanoid|OrthoInspector	X-2A16
WBGene00000503	cht-1	C04F6.3	ENSG00000085465	OVGP1	2	Ensembl;Compara;87-89|OrthoInspector	X-2A16
WBGene00000503	cht-1	C04F6.3	ENSG00000133048	CHI3L1	3	Ensembl;Compara;87-89|InParanoid|OrthoInspector	X-2A16
WBGene00000503	cht-1	C04F6.3	ENSG00000133063	CHIT1	6	Ensembl;Compara;87-89|Homologene|InParanoid|OMA|OrthoInspector|OrthoMCL	X-2A16
WBGene00000503	cht-1	C04F6.3	ENSG00000134216	CHIA	4	Ensembl;Compara;87-89|InParanoid|OrthoInspector|OrthoMCL	X-2A16
WBGene00000546	clp-6	Y77E11A.10	ENSG00000014216	CAPN1	4	Ensembl;Compara;87-89|InParanoid|OrthoInspector|OrthoMCL	IV-1D01
WBGene00000546	clp-6	Y77E11A.10	ENSG00000092529	CAPN3	4	Ensembl;Compara;87-89|InParanoid|OrthoInspector|OrthoMCL	IV-1D01
WBGene00000546	clp-6	Y77E11A.10	ENSG00000135773	CAPN9	4	Ensembl;Compara;87-89|InParanoid|OrthoInspector|OrthoMCL	IV-1D01
WBGene00000546	clp-6	Y77E11A.10	ENSG00000137225	CAPN11	4	Ensembl;Compara;87-89|InParanoid|OrthoInspector|OrthoMCL	IV-1D01
WBGene00000546	clp-6	Y77E11A.10	ENSG00000162909	CAPN2	4	Ensembl;Compara;87-89|InParanoid|OrthoInspector|OrthoMCL	IV-1D01
WBGene00000546	clp-6	Y77E11A.10	ENSG00000203697	CAPN8	5	Ensembl;Compara;87-89|Homologene|InParanoid|OrthoInspector|OrthoMCL	IV-1D01
WBGene00004742	scl-1	F49E11.9	ENSG00000096006	CRISP3	3	Ensembl;Compara;87-89|InParanoid|OrthoInspector	IV-10D17|IV-6N22
WBGene00004742	scl-1	F49E11.9	ENSG00000101074	R3HDML	2	Ensembl;Compara;87-89|OrthoInspector	IV-10D17|IV-6N22
WBGene00004742	scl-1	F49E11.9	ENSG00000103196	CRISPLD2	2	Ensembl;Compara;87-89|OrthoInspector	IV-10D17|IV-6N22
WBGene00004742	scl-1	F49E11.9	ENSG00000121005	CRISPLD1	2	Ensembl;Compara;87-89|OrthoInspector	IV-10D17|IV-6N22
WBGene00004742	scl-1	F49E11.9	ENSG00000124490	CRISP2	2	Ensembl;Compara;87-89|InParanoid	IV-10D17|IV-6N22
WBGene00004742	scl-1	F49E11.9	ENSG00000124812	CRISP1	2	Ensembl;Compara;87-89|InParanoid	IV-10D17|IV-6N22
WBGene00004742	scl-1	F49E11.9	ENSG00000137558	PI15	2	Ensembl;Compara;87-89|OrthoInspector	IV-10D17|IV-6N22
WBGene00004742	scl-1	F49E11.9	ENSG00000139278	GLIPR1	3	Ensembl;Compara;87-89|InParanoid|OrthoInspector	IV-10D17|IV-6N22
WBGene00004742	scl-1	F49E11.9	ENSG00000140839	CLEC18B	1	Ensembl;Compara;87-89	IV-10D17|IV-6N22
WBGene00004742	scl-1	F49E11.9	ENSG00000157322	CLEC18A	1	Ensembl;Compara;87-89	IV-10D17|IV-6N22
WBGene00004742	scl-1	F49E11.9	ENSG00000157335	CLEC18C	1	Ensembl;Compara;87-89	IV-10D17|IV-6N22
WBGene00004742	scl-1	F49E11.9	ENSG00000164530	PI16	3	Ensembl;Compara;87-89|OrthoInspector|OrthoMCL	IV-10D17|IV-6N22
WBGene00004742	scl-1	F49E11.9	ENSG00000173401	GLIPR1L1	3	Ensembl;Compara;87-89|OrthoInspector|OrthoMCL	IV-10D17|IV-6N22
WBGene00004742	scl-1	F49E11.9	ENSG00000180481	GLIPR1L2	1	Ensembl;Compara;87-89	IV-10D17|IV-6N22
WBGene00009753	scrm-6	F46A8.10	ENSG00000114698	PLSCR4	1	Ensembl;Compara;87-89	None
WBGene00009753	scrm-6	F46A8.10	ENSG00000163746	PLSCR2	1	Ensembl;Compara;87-89	None
WBGene00009753	scrm-6	F46A8.10	ENSG00000187838	PLSCR3	1	Ensembl;Compara;87-89	None
WBGene00009753	scrm-6	F46A8.10	ENSG00000188313	PLSCR1	1	Ensembl;Compara;87-89	None
WBGene00009753	scrm-6	F46A8.10	ENSG00000231213	PLSCR5	1	Ensembl;Compara;87-89	None
WBGene00001068	dpy-6	F16F9.2	ENSG00000145113	MUC4	1	OrthoMCL;X-4G10;
WBGene00000251	bli-1	C09G5.6	ENSG00000133661	SFTPD	1	InParanoid;II-7B03;
WBGene00000599	col-10	B0222.8	ENSG00000133661	SFTPD	1	InParanoid;None;
WBGene00000615	col-38	F54C9.4	ENSG00000133661	SFTPD	1	InParanoid;II-6A12;
WBGene00000618	col-41	T10B10.1	ENSG00000133661	SFTPD	1	InParanoid;X-7C13;
WBGene00000626	col-49	K09H9.3	ENSG00000133661	SFTPD	1	InParanoid;I-1M24;
WBGene00000655	col-79	C09G5.3	ENSG00000133661	SFTPD	1	InParanoid;II-7O22;
WBGene00000665	col-90	C29E4.1	ENSG00000133661	SFTPD	1	InParanoid;III-4M09;
WBGene00000681	col-107	C34H4.4	ENSG00000133661	SFTPD	1	InParanoid;IV-1F09;
WBGene00000717	col-144	B0222.6	ENSG00000133661	SFTPD	1	InParanoid;V-6O20;
WBGene00000718	col-145	B0222.7	ENSG00000133661	SFTPD	1	InParanoid;None;
WBGene00000719	col-146	T06E4.6	ENSG00000133661	SFTPD	1	InParanoid;V-6B08;
WBGene00000720	col-147	T06E4.4	ENSG00000133661	SFTPD	1	InParanoid;None;
WBGene00000735	col-162	Y2H9A.3	ENSG00000133661	SFTPD	1	InParanoid;V-8J18;
WBGene00000748	col-175	C35B8.1	ENSG00000133661	SFTPD	1	InParanoid;X-4L05;
WBGene00000749	col-176	ZC373.7	ENSG00000133661	SFTPD	1	InParanoid;X-4P16;
WBGene00001067	dpy-5	F27C1.8	ENSG00000133661	SFTPD	1	InParanoid;I-10A01;
WBGene00000252	bli-2	F59E12.12	ENSG00000019169	MARCO	1	InParanoid;II-11H11|II-4F24;
WBGene00000601	col-12	F15H10.1	ENSG00000019169	MARCO	1	InParanoid;V-7O21;
WBGene00000649	col-73	F11G11.12	ENSG00000019169	MARCO	1	InParanoid;None;
WBGene00000653	col-77	M195.1	ENSG00000019169	MARCO	1	InParanoid;II-6I11;
WBGene00000699	col-125	C29F4.1	ENSG00000019169	MARCO	1	InParanoid;None;
WBGene00000707	col-133	F52B11.4	ENSG00000019169	MARCO	1	InParanoid;IV-7M08;
WBGene00000728	col-155	F55C10.3	ENSG00000019169	MARCO	1	InParanoid;V-7B14;
WBGene00000740	col-167	T10E10.2	ENSG00000019169	MARCO	1	InParanoid;None;
WBGene00000742	col-169	T10E10.5	ENSG00000019169	MARCO	1	InParanoid;None;
WBGene00000746	col-173	F41C6.5	ENSG00000019169	MARCO	1	InParanoid;X-3L17;
WBGene00000753	col-180	C44C10.1	ENSG00000019169	MARCO	1	InParanoid;None;
WBGene00001066	dpy-4	Y41E3.2	ENSG00000019169	MARCO	1	InParanoid;IV-7L15;
WBGene00004398	rol-8	ZK1290.3	ENSG00000019169	MARCO	1	InParanoid;II-5N07;
WBGene00005017	sqt-2	C01B12.1	ENSG00000019169	MARCO	1	InParanoid;II-1A03;
WBGene00000647	col-71	Y49F6B.10	ENSG00000206561	COLQ	1	InParanoid;II-3C10;
WBGene00000697	col-123	W08D2.6	ENSG00000206561	COLQ	1	InParanoid;IV-9G16;
WBGene00003057	lon-3	ZK836.1	ENSG00000206561	COLQ	1	InParanoid;V-16F13;
WBGene00004397	rol-6	T01B7.7	ENSG00000206561	COLQ	1	InParanoid;II-6I10;
WBGene00005016	sqt-1	B0491.2	ENSG00000206561	COLQ	1	InParanoid;II-7B24;
WBGene00001074	dpy-13	F30B5.1	ENSG00000145861	C1QTNF2	1	InParanoid;IV-2K17;
WBGene00001074	dpy-13	F30B5.1	ENSG00000163145	C1QTNF7	1	InParanoid;IV-2K17;
WBGene00001074	dpy-13	F30B5.1	ENSG00000181092	ADIPOQ	1	InParanoid;IV-2K17;
WBGene00001074	dpy-13	F30B5.1	ENSG00000182447	OTOL1	1	InParanoid;IV-2K17;
WBGene00001074	dpy-13	F30B5.1	ENSG00000205863	C1QTNF9B	1	InParanoid;IV-2K17;
WBGene00001074	dpy-13	F30B5.1	ENSG00000240654	C1QTNF9	1	InParanoid;IV-2K17;
WBGene00000749	col-176	ZC373.7	ENSG00000105327	BBC3	1	OMA;X-4P16;
WBGene00001068	dpy-6	F16F9.2	ENSG00000181143	MUC16	1	OrthoMCL;X-4G10;
WBGene00001068	dpy-6	F16F9.2	ENSG00000205277	MUC12	1	OrthoMCL;X-4G10;
WBGene00000546	clp-6	Y77E11A.10	ENSG00000182472	CAPN12	1	OrthoInspector;IV-1D01;
WBGene00000606	col-17	F11G11.10	ENSG00000124160	NCOA5	1	OrthoMCL;II-4G03;
WBGene00001068	dpy-6	F16F9.2	ENSG00000110799	VWF	1	OrthoMCL;X-4G10;
WBGene00001068	dpy-6	F16F9.2	ENSG00000117983	MUC5B	1	OrthoMCL;X-4G10;
WBGene00001068	dpy-6	F16F9.2	ENSG00000165899	OTOGL	1	OrthoMCL;X-4G10;
WBGene00001068	dpy-6	F16F9.2	ENSG00000169876	MUC17	1	OrthoMCL;X-4G10;
WBGene00001068	dpy-6	F16F9.2	ENSG00000184956	MUC6	1	OrthoMCL;X-4G10;
WBGene00001068	dpy-6	F16F9.2	ENSG00000188162	OTOG	1	OrthoMCL;X-4G10;
WBGene00001068	dpy-6	F16F9.2	ENSG00000197558	SSPO	1	OrthoMCL;X-4G10;
WBGene00001068	dpy-6	F16F9.2	ENSG00000198788	MUC2	1	OrthoMCL;X-4G10;
WBGene00001068	dpy-6	F16F9.2	ENSG00000205592	MUC19	1	OrthoMCL;X-4G10;
WBGene00000905	daf-9	T13C5.1	ENSG00000073067	CYP2W1	0	Legacy;Ortholist;X-3I04
WBGene00000905	daf-9	T13C5.1	ENSG00000198251	CYP2A7P2	0	Legacy;Ortholist;X-3I04
WBGene00000905	daf-9	T13C5.1	ENSG00000213908	CYP2A7P1	0	Legacy;Ortholist;X-3I04
